# Supplementary material for: Phylogeography of Pogonomyrmex barbatus and P. rugosus harvester ants with genetic and environmental caste determination
Source: Ecol Evol. 2015 Jun 25;5(14):2798–826. doi: 10.1002/ece3.1507 (PMC4541987; doi:10.1002/ece3.1507)
Supplement: Supplementary file 2 [file ece30005-2798-sd2.docx]

Sequence ID	Isolate	GenBank Accession #
Pr1	Pr1	KT006422
Pr2-G33	Pr2	KT006423
Pr3-G33	Pr3	KT006424
Pr4	Pr4	KT006425
Pr5-G33•	Pr5	KT006426
Pr6	Pr6	KT006427
Pr7	Pr7	KT006428
Pr8	Pr8	KT006429
Pr9-G32•	Pr9	KT006430
Pr10-G32	Pr10	KT006431
Pr11	Pr11	KT006432
Pr12	Pr12	KT006433
Pr13-G26	Pr13	KT006434
Pr14-G26	Pr14	KT006435
Pr15-G27•	Pr15	KT006436
Pr16-G26	Pr16	KT006437
Pr17-G26•	Pr17	KT006438
Pr18-G26	Pr18	KT006439
Pr19-G27	Pr19	KT006440
Pb20-G28	Pb20	KT006441
Pb21-G16†	Pb21	KT006442
Pb22-G16•†	Pb22	KT006443
Pr23-G2•	Pr23	KT006444
Pr24-G27	Pr24	KT006445
Pr25-G4	Pr25	KT006446
Pr26	Pr26	KT006447
Pr27-G4	Pr27	KT006448
Pr28-G4•	Pr28	KT006449
Pr30	Pr30	KT006450
Pr31	Pr31	KT006451
Pr32-G1	Pr32	KT006452
Pb35-G18•	Pb35	KT006453
Pb36-G21•	Pb36	KT006454
Pb37	Pb37	KT006455
Pb38-G13•	Pb38	KT006456
Pb39-G9	Pb39	KT006457
Pb40	Pb40	KT006458
Pb41-G13	Pb41	KT006459
Pb42	Pb42	KT006460
Pb43-G12	Pb43	KT006461
Pb44-G12•	Pb44	KT006462
Pr46-G3	Pr46	KT006463
Pr47-G1	Pr47	KT006464
Pr48	Pr48	KT006465
Pr49	Pr49	KT006466
Pr50	Pr50	KT006467
Pr51-G1	Pr51	KT006468
Pr52	Pr52	KT006469
Pr54	Pr54	KT006470
Pb55-G10•†	Pb55	KT006471
Pr56-G24†	Pr56	KT006472
Pb57†	Pb57	KT006473
Pr58††	Pr58	KT006474
Pr59-G24•	Pr59	KT006475
Pr60	Pr60	KT006476
Pr61	Pr61	KT006477
Pr62-G25•	Pr62	KT006478
Pr64-G25	Pr64	KT006479
Pr66-G25	Pr66	KT006480
Pr67	Pr67	KT006481
Pr68	Pr68	KT006482
Pr69	Pr69	KT006483
Pb70	Pb70	KT006484
Pr71	Pr71	KT006485
Pb72-G5	Pb72	KT006486
Pr97-G29	Pr97	KT006487
Pr99	Pr99	KT006488
Pr100-G29•	Pr100	KT006489
J2-1-G5†	J2-1	KT006490
J2-2†	J2-2	KT006491
J2-3-G6•†	J2-3	KT006492
J2-4†	J2-4	KT006493
J2-5-G5•†	J2-5	KT006494
J2-6-G7•†	J2-6	KT006495
J2-7†	J2-7	KT006496
J2-8-G5†	J2-8	KT006497
J1-1†	J1-1	KT006498
J1-2-G28•†	J1-2	KT006499
J1-3-G30•†	J1-3	KT006500
J1-4-G30†	J1-4	KT006501
J1-5-G28†	J1-5	KT006502
J1-6-G28†	J1-6	KT006503
J1-7-G28†	J1-7	KT006504
J1-8-G28†	J1-8	KT006505
Pb401-G5	Pb401	KT006506
Pb404-G6	Pb404	KT006507
Pr405-G2	Pr405	KT006508
Pr408red-G1†	Pr408red	KT006509
Pr408black-G3†	Pr408black	KT006510
Pr410-G3•	Pr410	KT006511
Pr414-G3	Pr414	KT006512
Pr418-G1•	Pr418	KT006513
Pb419-G17	Pb419	KT006514
Pr424	Pr424	KT006515
Pr425-G17•	Pr425	KT006516
Pb426-G10	Pb426	KT006517
Pr429†	Pr429	KT006518
Pb429-G9•†	Pb429	KT006519
Pb433	Pb433	KT006520
Pb436	Pb436	KT006521
Pb437	Pb437	KT006522
Pb439-G19•	Pb439	KT006523
Pb441	Pb441	KT006524
Pb444-G19	Pb444	KT006525
Pr445-G15•	Pr445	KT006526
Pr451-G15	Pr451	KT006527
Pb453	Pb453	KT006528
Pb457	Pb457	KT006529
Pr462	Pr462	KT006530
PbQ1-G11•†	PbQ1	KT006531
PbQ2-G11†	PbQ2	KT006532
MX1-G21	MX1	KT006375
MX2	MX2	KT006376
1BAR	1BAR	KT006377
2BAR	2BAR	KT006378
3BAR	3BAR	KT006379
4BAR-G28	4BAR	KT006380
5BAR	5BAR	KT006381
6BAR-G8	6BAR	KT006382
7BAR-G8•	7BAR	KT006383
8BAR-G7	8BAR	KT006384
9BAR-G28	9BAR	KT006385
10BAR	10BAR	KT006386
11BAR†	11BAR	KT006387
12BAR	12BAR	KT006388
13BAR	13BAR	KT006389
14BAR†	14BAR	KT006390
15BAR	15BAR	KT006391
16BAR-G20•	16BAR	KT006392
17BAR-G20	17BAR	KT006393
18BAR-G20	18BAR	KT006394
19BAR-G18	19BAR	KT006395
20BAR	20BAR	KT006396
21RUG-G34•	21RUG	KT006397
22RUG-G34	22RUG	KT006398
23RUG	23RUG	KT006399
24RUG-G31•	24RUG	KT006400
25RUG	25RUG	KT006401
26RUG-G31	26RUG	KT006402
27RUG	27RUG	KT006403
28RUG	28RUG	KT006404
29RUG	29RUG	KT006405
30RUG-G23•	30RUG	KT006406
31RUG-G27	31RUG	KT006407
32RUG-G23	32RUG	KT006408
33RUG	33RUG	KT006409
34RUG-G2	34RUG	KT006410
43RUG1-G2†	43RUG1	KT006411
36RUG-G3	36RUG	KT006412
37RUG†	37RUG	KT006413
38RUG	38RUG	KT006414
39RUG-G22•	39RUG	KT006415
41RUG	41RUG	KT006416
42RUG†	42RUG	KT006417
43RUG2-G22†	43RUG2	KT006418
44RUG	44RUG	KT006419
45RUG-G3	45RUG	KT006420
46RUG-G1	46RUG	KT006421
